# Supplementary material for: Identification and Characterization of Aptamers Targeting Ovarian Cancer Biomarker Human Epididymis Protein 4 for the Application in Urine
Source: Cancers (Basel). 2023 Jan 10;15(2):452. doi: 10.3390/cancers15020452 (PMC9856783; doi:10.3390/cancers15020452)
Supplement: Supplementary file 1 [file cancers-15-00452-s001.zip]

Archive with 1 entries (1 files):
- cancers-2120359-supplementary.pdf
